# Supplementary material for: Malnutrition enteropathy in Zambian and Zimbabwean children with severe acute malnutrition: A multi-arm randomized phase II trial
Source: Nat Commun. 2024 Apr 17;15:2910. doi: 10.1038/s41467-024-45528-0 (PMC11024201; doi:10.1038/s41467-024-45528-0)
Supplement: Supplementary file 4 — Source Data [file 41467_2024_45528_MOESM4_ESM.xls]

## Sheet: Sheet1
VH	CD	random	number
190.6	155.6	Budesonide	1
223.5	180.375	Teduglutide	2
195	161	Standard care	3
295.75	112	NAG	4
301.778	220.778	Teduglutide	5
212.571	217	Colostrum	6
246.091	200.545	Budesonide	7
191	162.8	Standard care	8
210.1	221.6	Colostrum	9
271.333	170	Budesonide	10
195.077	201.923	Colostrum	11
262.667	296.333	Teduglutide	12
220	147.667	NAG	13
168	214.4	Teduglutide	14
209.5	148.5	NAG	15
201.4	160.5	Budesonide	16
203	188.2	Budesonide	17
131.4	121.6	NAG	18
238	148.5	Teduglutide	19
180.333	140.333	Standard care	20
141.5	143.667	Teduglutide	21
230.625	132.375	Standard care	22
